# Supplementary material for: Cell-Free DNA Screening for Sex Chromosome Abnormalities and Pregnancy Outcomes, 2018–2020: A Retrospective Analysis
Source: J Pers Med. 2022 Jan 4;12(1):48. doi: 10.3390/jpm12010048 (PMC8780735; doi:10.3390/jpm12010048)
Supplement: Supplementary file 1 [file jpm-12-00048-s001.zip]

Archive with 1 entries (1 files):
- jpm-1497277-supplementary.pdf
